# Supplementary material for: Value of c-MET and Associated Signaling Elements for Predicting Outcomes and Targeted Therapy in Penile Cancer
Source: Cancers (Basel). 2022 Mar 25;14(7):1683. doi: 10.3390/cancers14071683 (PMC8997038; doi:10.3390/cancers14071683)
Supplement: Supplementary file 1 [file cancers-14-01683-s001.zip]

Archive with 8 entries (8 files):
- Figure S1.pdf
- Figure S2.pdf
- Figure S3.pdf
- Figure S4.pdf
- Figure S5.pdf
- Figure S6.pdf
- Table_S1.pdf
- Table_S2.pdf
